# Supplementary material for: Decreases and Pronounced Geographic Variability in Antibiotic Prescribing in Medicaid
Source: Pharmacy (Basel). 2024 Mar 1;12(2):46. doi: 10.3390/pharmacy12020046 (PMC10961814; doi:10.3390/pharmacy12020046)
Supplement: Supplementary file 1 [file pharmacy-12-00046-s001.zip]

Archive with 1 entries (1 files):
- pharmacy-2764934-supplementary.pdf
